# Supplementary material for: Effects of Adult Feeding Treatments on Longevity, Fecundity, Flight Ability, and Energy Metabolism Enzymes of Grapholita molesta Moths
Source: Insects. 2022 Aug 13;13(8):725. doi: 10.3390/insects13080725 (PMC9409247; doi:10.3390/insects13080725)
Supplement: Supplementary file 1 [file insects-13-00725-s001.zip]

Archive with 1 entries (1 files):
- insects-1805186-supplementary.pdf
